# Supplementary material for: Noble Metal Complexes of a Bis-Caffeine Containing NHC Ligand
Source: Molecules. 2022 Jul 5;27(13):4316. doi: 10.3390/molecules27134316 (PMC9268361; doi:10.3390/molecules27134316)
Supplement: Supplementary file 1 [file molecules-27-04316-s001.zip]

Archive with 1 entries (1 files):
- molecules-1760151-supplementary.pdf
